# Supplementary material for: ﻿Species diversity and taxonomy of Scytinostroma sensu stricto (Russulales, Basidiomycota) with descriptions of four new species from China
Source: MycoKeys. 2023 Jun 13;98:133–52. doi: 10.3897/mycokeys.98.105632 (PMC10282818; doi:10.3897/mycokeys.98.105632)
Supplement: XML Treatment for Scytinostroma beijingensis [file mycokeys.98.105632-treatment1.xml]

<!DOCTYPE tp:taxon-treatment
  PUBLIC "-//TaxonX//DTD Taxonomic Treatment Publishing DTD v0 20100105//EN" "tax-treatment-NSO.dtd">
<tp:taxon-treatment xmlns:tp="http://www.plazi.org/taxpub"><tp:treatment-meta><kwd-group><label>Taxon classification</label><kwd>
                <named-content content-type="kingdom">Fungi</named-content>
              </kwd><kwd>
                <named-content content-type="order">Russulales</named-content>
              </kwd><kwd>
                <named-content content-type="family">Peniophoraceae</named-content>
              </kwd></kwd-group><mixed-citation publication-type="journal"><person-group><name><surname>Li</surname><given-names>Yue</given-names></name><name><surname>Xu</surname><given-names>Wei-Qi</given-names></name><name><surname>Liu</surname><given-names>Shi-Liang</given-names></name><name><surname>Yang</surname><given-names>Ning</given-names></name><name><surname>He</surname><given-names>Shuang-Hui</given-names></name></person-group><article-title>﻿Species diversity and taxonomy of <italic><tp:taxon-name><tp:taxon-name-part taxon-name-part-type="genus" reg="Scytinostroma">Scytinostroma</tp:taxon-name-part></tp:taxon-name></italic> sensu stricto (<tp:taxon-name><tp:taxon-name-part taxon-name-part-type="order">Russulales</tp:taxon-name-part></tp:taxon-name>, <tp:taxon-name><tp:taxon-name-part taxon-name-part-type="phylum">Basidiomycota</tp:taxon-name-part></tp:taxon-name>) with descriptions of four new species from China</article-title><source>MycoKeys</source><day>13</day><month>06</month><year>2023</year><volume>98</volume><fpage>133</fpage><lpage>152</lpage><pub-id pub-id-type="doi">10.3897/mycokeys.98.105632</pub-id></mixed-citation></tp:treatment-meta><tp:nomenclature><label>﻿</label><tp:taxon-name>
              <object-id xmlns:xlink="http://www.w3.org/1999/xlink" content-type="arpha" xlink:type="simple">7D87E85A-A623-5E9C-97B8-B15CE2880D7B</object-id>
              <tp:taxon-name-part taxon-name-part-type="genus" reg="Scytinostroma">Scytinostroma</tp:taxon-name-part>
              <tp:taxon-name-part taxon-name-part-type="species" reg="beijingensis">beijingensis</tp:taxon-name-part>
              <object-id xmlns:xlink="http://www.w3.org/1999/xlink" content-type="mycobank" xlink:type="simple"> 848268</object-id>
            </tp:taxon-name><tp:taxon-authority>Yue Li, S.L. Liu &amp; S.H. He</tp:taxon-authority><tp:taxon-status xmlns:xlink="http://www.w3.org/1999/xlink" xlink:type="simple">sp. nov.</tp:taxon-status><xref ref-type="fig" rid="F2">Figs 2</xref><xref ref-type="fig" rid="F3">, 3</xref></tp:nomenclature><tp:treatment-sec sec-type="material" id="SECID0EUKAE"><title>Type.</title><p>China, Beijing, Haidian District, Yangtaishan Forest Park, on dead <italic><tp:taxon-name><tp:taxon-name-part taxon-name-part-type="genus" reg="Pyrus">Pyrus</tp:taxon-name-part></tp:taxon-name></italic> tree, 4 September 2022, He 7768 (<named-content xmlns:xlink="http://www.w3.org/1999/xlink" content-type="dwc:institutional_code" xlink:title="Beijing Forestry University" xlink:href="http://grbio.org/institution/beijing-forestry-university" xlink:type="simple">BJFC</named-content> 038905, holotype).</p><fig id="F2" position="float" orientation="portrait"><object-id xmlns:xlink="http://www.w3.org/1999/xlink" content-type="doi" xlink:type="simple">10.3897/mycokeys.98.105632.figure2</object-id><object-id xmlns:xlink="http://www.w3.org/1999/xlink" content-type="arpha" xlink:type="simple">32B84FC1-1A95-5848-A10C-22A8FB02659C</object-id><label>Figure 2.</label><caption><p>Basidiomes of <italic><tp:taxon-name><tp:taxon-name-part taxon-name-part-type="genus" reg="Scytinostroma">Scytinostroma</tp:taxon-name-part><tp:taxon-name-part taxon-name-part-type="species" reg="beijingensis">beijingensis</tp:taxon-name-part></tp:taxon-name></italic><bold>a</bold> He 7768 (<named-content xmlns:xlink="http://www.w3.org/1999/xlink" content-type="dwc:institutional_code" xlink:title="Beijing Forestry University" xlink:href="http://grbio.org/institution/beijing-forestry-university" xlink:type="simple">BJFC</named-content> 038905, holotype) <bold>b</bold> He 7201 (<named-content xmlns:xlink="http://www.w3.org/1999/xlink" content-type="dwc:institutional_code" xlink:title="Beijing Forestry University" xlink:href="http://grbio.org/institution/beijing-forestry-university" xlink:type="simple">BJFC</named-content> 036518) <bold>c</bold> He 7203 (<named-content xmlns:xlink="http://www.w3.org/1999/xlink" content-type="dwc:institutional_code" xlink:title="Beijing Forestry University" xlink:href="http://grbio.org/institution/beijing-forestry-university" xlink:type="simple">BJFC</named-content> 036520) <bold>d</bold> He 7220 (<named-content xmlns:xlink="http://www.w3.org/1999/xlink" content-type="dwc:institutional_code" xlink:title="Beijing Forestry University" xlink:href="http://grbio.org/institution/beijing-forestry-university" xlink:type="simple">BJFC</named-content> 036537) <bold>e</bold> He 7668 (<named-content xmlns:xlink="http://www.w3.org/1999/xlink" content-type="dwc:institutional_code" xlink:title="Beijing Forestry University" xlink:href="http://grbio.org/institution/beijing-forestry-university" xlink:type="simple">BJFC</named-content> 038804) <bold>f</bold> He 7759 (<named-content xmlns:xlink="http://www.w3.org/1999/xlink" content-type="dwc:institutional_code" xlink:title="Beijing Forestry University" xlink:href="http://grbio.org/institution/beijing-forestry-university" xlink:type="simple">BJFC</named-content> 038896). Scale bars: 1 cm (<bold>a–f</bold>).</p></caption><graphic xmlns:xlink="http://www.w3.org/1999/xlink" xlink:href="mycokeys-98-133-g002.jpg" position="float" orientation="portrait" xlink:type="simple" id="oo_863267.jpg"><uri content-type="original_file" xlink:type="simple">https://binary.pensoft.net/fig/863267</uri></graphic></fig><fig id="F3" position="float" orientation="portrait"><object-id xmlns:xlink="http://www.w3.org/1999/xlink" content-type="doi" xlink:type="simple">10.3897/mycokeys.98.105632.figure3</object-id><object-id xmlns:xlink="http://www.w3.org/1999/xlink" content-type="arpha" xlink:type="simple">7D719A41-7D55-5490-9DE6-994E72B9658C</object-id><label>Figure 3.</label><caption><p>Microscopic structures of <italic><tp:taxon-name><tp:taxon-name-part taxon-name-part-type="genus" reg="Scytinostroma">Scytinostroma</tp:taxon-name-part><tp:taxon-name-part taxon-name-part-type="species" reg="beijingensis">beijingensis</tp:taxon-name-part></tp:taxon-name></italic> (from the holotype He 7768) <bold>a</bold> basidiospores <bold>b</bold> basidia <bold>c</bold> basidioles <bold>d</bold>, <bold>e</bold> gloeocystidia <bold>f</bold> skeletal hyphae from hymenium <bold>g</bold> skeletal hyphae from subiculum. Scale bars: 10 µm (<bold>a–g</bold>).</p></caption><graphic xmlns:xlink="http://www.w3.org/1999/xlink" xlink:href="mycokeys-98-133-g003.jpg" position="float" orientation="portrait" xlink:type="simple" id="oo_863268.jpg"><uri content-type="original_file" xlink:type="simple">https://binary.pensoft.net/fig/863268</uri></graphic></fig></tp:treatment-sec><tp:treatment-sec sec-type="etymology" id="SECID0EFLAE"><title>Etymology.</title><p>Refers to the type locality in Beijing, China.</p></tp:treatment-sec><tp:treatment-sec sec-type="Fruiting body" id="SECID0EKLAE"><title>Fruiting body.</title><p>Basidiomes annual, resupinate, widely effused, closely adnate, inseparable from substrate, coriaceous, first as small patches, later confluent up to 12 cm long, 4.5 cm wide, up to 200 µm thick in section. Hymenophore smooth, greyish yellow (4B5) to greyish orange (5B5), unchanged in <abbrev xmlns:xlink="http://www.w3.org/1999/xlink" xlink:title="potassium hydroxide" id="ABBRID0EQLAE" xlink:type="simple">KOH</abbrev>, not cracked or deeply cracked with age; margin thinning out, adnate, fimbriate, white or concolorous with hymenophore surface. Context yellow.</p></tp:treatment-sec><tp:treatment-sec sec-type="Microscopic structures" id="SECID0EULAE"><title>Microscopic structures.</title><p>Hyphal system dimitic. Context thickening, compact. Generative hyphae rare, scattered, simple-septate, colorless, thin-walled, 2–3 µm in diam., IKI–, CB–. Skeletal hyphae dominant, colorless to yellow, distinctly thick-walled, moderately branched, 2.5–4 µm in diam., weakly dextriniod, CB+. Catahymenium composed of skeletal hyphae, gloeocystidia, basidia and basidioles. Skeletal hyphae abundant, similar to those in the context, but strongly dextrinoid, frequently dichotomous-branched with acute tips, 1–2 µm wide at lowest part. Gloeocystidia abundant, SA+, with two shapes (1) ventricose, colorless, thin- to slightly thick-walled, mostly embedded, usually with contents, 28–40 × 8–15 µm; (2) subcylindrical, colorless, thin- to slightly thick-walled, mostly projecting beyond the hymenium, usually with contents, 45–65 × 5–7 µm. Basidia subcylindrical, slightly curved, thin-walled, colorless, smooth, with four sterigmata and a basal simple septum, 30–36 × 4.5–6.5 µm; basidioles in shape similar to basidia, but slightly smaller. Basidiospores subglobose, with a distinct apiculus, thin-walled, colorless, smooth, occasionally with oil-drops, amyloid, CB–, 5.5–6.5 (–6.8) × (5–) 5.2–6.2 (–6.5) µm, L = 5.9 µm, W = 5.8 µm, Q = 1.01–1.02 (n = 90/3).</p></tp:treatment-sec><tp:treatment-sec sec-type="material" id="SECID0EZLAE"><title>Additional specimens examined.</title><p>China, Beijing, Haidian District, Jiufeng Forest Park, on dead <italic><tp:taxon-name><tp:taxon-name-part taxon-name-part-type="genus" reg="Pyrus">Pyrus</tp:taxon-name-part></tp:taxon-name></italic> tree, 26 August 2022, He 7759 (<named-content xmlns:xlink="http://www.w3.org/1999/xlink" content-type="dwc:institutional_code" xlink:title="Beijing Forestry University" xlink:href="http://grbio.org/institution/beijing-forestry-university" xlink:type="simple">BJFC</named-content> 038896); Xiangshan Park, on dead <italic><tp:taxon-name><tp:taxon-name-part taxon-name-part-type="genus" reg="Pyrus">Pyrus</tp:taxon-name-part></tp:taxon-name></italic> tree, 16 July 2022, He 7668 (<named-content xmlns:xlink="http://www.w3.org/1999/xlink" content-type="dwc:institutional_code" xlink:title="Beijing Forestry University" xlink:href="http://grbio.org/institution/beijing-forestry-university" xlink:type="simple">BJFC</named-content> 038804); Miyun District, Yunmengshan Scenic Spot, on dead <italic><tp:taxon-name><tp:taxon-name-part taxon-name-part-type="genus" reg="Pyrus">Pyrus</tp:taxon-name-part></tp:taxon-name></italic> branch, 7 August 2021, He 7201 (<named-content xmlns:xlink="http://www.w3.org/1999/xlink" content-type="dwc:institutional_code" xlink:title="Beijing Forestry University" xlink:href="http://grbio.org/institution/beijing-forestry-university" xlink:type="simple">BJFC</named-content> 036518) &amp; He 7203 (<named-content xmlns:xlink="http://www.w3.org/1999/xlink" content-type="dwc:institutional_code" xlink:title="Beijing Forestry University" xlink:href="http://grbio.org/institution/beijing-forestry-university" xlink:type="simple">BJFC</named-content> 036520) &amp; He 7220 (<named-content xmlns:xlink="http://www.w3.org/1999/xlink" content-type="dwc:institutional_code" xlink:title="Beijing Forestry University" xlink:href="http://grbio.org/institution/beijing-forestry-university" xlink:type="simple">BJFC</named-content> 036537).</p></tp:treatment-sec><tp:treatment-sec sec-type="notes" id="SECID0EINAE"><title>Notes.</title><p><italic><tp:taxon-name><tp:taxon-name-part taxon-name-part-type="genus" reg="Scytinostroma">Scytinostroma</tp:taxon-name-part><tp:taxon-name-part taxon-name-part-type="species" reg="beijingensis">beijingensis</tp:taxon-name-part></tp:taxon-name></italic> is characterized by having two kinds of gloeocystidia and short branched skeletal hyphae in hymenium, and growing on <italic><tp:taxon-name><tp:taxon-name-part taxon-name-part-type="genus" reg="Pyrus">Pyrus</tp:taxon-name-part></tp:taxon-name></italic>. In the phylogenetic tree (Fig. <xref ref-type="fig" rid="F1">1</xref>), <italic><tp:taxon-name><tp:taxon-name-part taxon-name-part-type="genus" reg="Scytinostroma">S.</tp:taxon-name-part><tp:taxon-name-part taxon-name-part-type="species" reg="beijingensis">beijingensis</tp:taxon-name-part></tp:taxon-name></italic> formed a distinct lineage with strong support values that is sister to the clade comprising <italic><tp:taxon-name><tp:taxon-name-part taxon-name-part-type="genus" reg="Scytinostroma">S.</tp:taxon-name-part><tp:taxon-name-part taxon-name-part-type="species" reg="renisporum">renisporum</tp:taxon-name-part></tp:taxon-name></italic> Boidin, Lanq. &amp; Gilles, <italic><tp:taxon-name><tp:taxon-name-part taxon-name-part-type="genus" reg="Scytinostroma">S.</tp:taxon-name-part><tp:taxon-name-part taxon-name-part-type="species" reg="subrenisporum">subrenisporum</tp:taxon-name-part></tp:taxon-name></italic>, <italic><tp:taxon-name><tp:taxon-name-part taxon-name-part-type="genus" reg="Scytinostroma">S.</tp:taxon-name-part><tp:taxon-name-part taxon-name-part-type="species" reg="acystidiatum">acystidiatum</tp:taxon-name-part></tp:taxon-name></italic> Q.Y. Zhang, L.S. Bian &amp; Q. Chen and <italic><tp:taxon-name><tp:taxon-name-part taxon-name-part-type="genus" reg="Scytinostroma">S.</tp:taxon-name-part><tp:taxon-name-part taxon-name-part-type="species" reg="caudisporum">caudisporum</tp:taxon-name-part></tp:taxon-name></italic> Boidin, Lanq. &amp; Gilles. <italic><tp:taxon-name><tp:taxon-name-part taxon-name-part-type="genus" reg="Scytinostroma">Scytinostroma</tp:taxon-name-part><tp:taxon-name-part taxon-name-part-type="species" reg="renisporum">renisporum</tp:taxon-name-part></tp:taxon-name></italic> differs from <italic><tp:taxon-name><tp:taxon-name-part taxon-name-part-type="genus" reg="Scytinostroma">S.</tp:taxon-name-part><tp:taxon-name-part taxon-name-part-type="species" reg="beijingensis">beijingensis</tp:taxon-name-part></tp:taxon-name></italic> by having cylindrical, subclavate or fusoid gloeocystidia (20–35 × 6–10 µm), ovoid to reniform basidiospores (5.2–6.5 × 3.2–4.8 µm) and a distribution in Côte d’Ivoire, western Africa (<xref ref-type="bibr" rid="B3">Boidin and Lanquetin 1987</xref>). <italic><tp:taxon-name><tp:taxon-name-part taxon-name-part-type="genus" reg="Scytinostroma">Scytinostroma</tp:taxon-name-part><tp:taxon-name-part taxon-name-part-type="species" reg="subrenisporum">subrenisporum</tp:taxon-name-part></tp:taxon-name></italic> and <italic><tp:taxon-name><tp:taxon-name-part taxon-name-part-type="genus" reg="Scytinostroma">S.</tp:taxon-name-part><tp:taxon-name-part taxon-name-part-type="species" reg="acystidiatum">acystidiatum</tp:taxon-name-part></tp:taxon-name></italic> can be easily distinguished from <italic><tp:taxon-name><tp:taxon-name-part taxon-name-part-type="genus" reg="Scytinostroma">S.</tp:taxon-name-part><tp:taxon-name-part taxon-name-part-type="species" reg="beijingensis">beijingensis</tp:taxon-name-part></tp:taxon-name></italic> by the absence of gloeocystidia (<xref ref-type="bibr" rid="B23">Zhang et al. 2023</xref>). <italic><tp:taxon-name><tp:taxon-name-part taxon-name-part-type="genus" reg="Scytinostroma">Scytinostroma</tp:taxon-name-part><tp:taxon-name-part taxon-name-part-type="species" reg="caudisporum">caudisporum</tp:taxon-name-part></tp:taxon-name></italic> is unique in the group for its distinctly large basidiospores (15–30 × 3–3.5 µm, <xref ref-type="bibr" rid="B3">Boidin and Lanquetin 1987</xref>).</p></tp:treatment-sec><tp:treatment-sec><!--Section generated to contain objects referenced in tp:taxon-treatment.--><fig id="F1" position="float" orientation="portrait"><object-id xmlns:xlink="http://www.w3.org/1999/xlink" content-type="doi" xlink:type="simple">10.3897/mycokeys.98.105632.figure1</object-id><object-id xmlns:xlink="http://www.w3.org/1999/xlink" content-type="arpha" xlink:type="simple">93235948-DC91-594D-8C0D-BFE0C2D426D6</object-id><label>Figure 1.</label><caption><p>Phylogenetic tree of <abbrev xmlns:xlink="http://www.w3.org/1999/xlink" xlink:title="Maximum likelihood" id="ABBRID0EAJDI" xlink:type="simple">ML</abbrev> analysis from the ITS1-5.8S-ITS2-nrLSU sequences of <tp:taxon-name><tp:taxon-name-part taxon-name-part-type="family">Peniophoraceae</tp:taxon-name-part></tp:taxon-name> taxa. Branches are labelled with likelihood bootstrap values (≥ 50%, first) and Bayesian posterior probabilities (≥ 0.95, second). New species are set in bold and highlighted.</p></caption><graphic xmlns:xlink="http://www.w3.org/1999/xlink" xlink:href="mycokeys-98-133-g001.jpg" position="float" orientation="portrait" xlink:type="simple" id="oo_863266.jpg"><uri content-type="original_file" xlink:type="simple">https://binary.pensoft.net/fig/863266</uri></graphic></fig></tp:treatment-sec><ref-list><ref id="B3"><mixed-citation xmlns:xlink="http://www.w3.org/1999/xlink" xlink:type="simple"><person-group><name name-style="western"><surname>Boidin</surname><given-names>J</given-names></name><name name-style="western"><surname>Lanquetin</surname><given-names>P</given-names></name></person-group> (<year>1987</year>) <article-title>Le genre <italic><tp:taxon-name><tp:taxon-name-part taxon-name-part-type="genus">Scytinostroma</tp:taxon-name-part></tp:taxon-name></italic> Donk.</article-title><source>Bibliotheca Mycologica</source><volume>114</volume>: <fpage>1</fpage>–<lpage>130</lpage>.</mixed-citation></ref><ref id="B23"><mixed-citation xmlns:xlink="http://www.w3.org/1999/xlink" xlink:type="simple"><person-group><name name-style="western"><surname>Zhang</surname><given-names>QY</given-names></name><name name-style="western"><surname>Liu</surname><given-names>HG</given-names></name><name name-style="western"><surname>Bian</surname><given-names>LS</given-names></name><name name-style="western"><surname>Chen</surname><given-names>Q</given-names></name></person-group> (<year>2023</year>) Two new species of <italic><tp:taxon-name><tp:taxon-name-part taxon-name-part-type="genus">Scytinostroma</tp:taxon-name-part></tp:taxon-name></italic> (<tp:taxon-name><tp:taxon-name-part taxon-name-part-type="order">Russulales</tp:taxon-name-part></tp:taxon-name>, <tp:taxon-name><tp:taxon-name-part taxon-name-part-type="phylum">Basidiomycota</tp:taxon-name-part></tp:taxon-name>) in Southwest China. Frontiers in Cellular and Infection Microbiology 13: 1189600. <ext-link xlink:href="10.3389/fcimb.2023.1189600" ext-link-type="doi" xlink:type="simple">https://doi.org/10.3389/fcimb.2023.1189600</ext-link></mixed-citation></ref></ref-list></tp:taxon-treatment>
