# Supplementary material for: ﻿Species diversity and taxonomy of Scytinostroma sensu stricto (Russulales, Basidiomycota) with descriptions of four new species from China
Source: MycoKeys. 2023 Jun 13;98:133–52. doi: 10.3897/mycokeys.98.105632 (PMC10282818; doi:10.3897/mycokeys.98.105632)
Supplement: XML Treatment for Scytinostroma boidinii [file mycokeys.98.105632-treatment2.xml]

<!DOCTYPE tp:taxon-treatment
  PUBLIC "-//TaxonX//DTD Taxonomic Treatment Publishing DTD v0 20100105//EN" "tax-treatment-NSO.dtd">
<tp:taxon-treatment xmlns:tp="http://www.plazi.org/taxpub"><tp:treatment-meta><kwd-group><label>Taxon classification</label><kwd>
                <named-content content-type="kingdom">Fungi</named-content>
              </kwd><kwd>
                <named-content content-type="order">Russulales</named-content>
              </kwd><kwd>
                <named-content content-type="family">Peniophoraceae</named-content>
              </kwd></kwd-group><mixed-citation publication-type="journal"><person-group><name><surname>Li</surname><given-names>Yue</given-names></name><name><surname>Xu</surname><given-names>Wei-Qi</given-names></name><name><surname>Liu</surname><given-names>Shi-Liang</given-names></name><name><surname>Yang</surname><given-names>Ning</given-names></name><name><surname>He</surname><given-names>Shuang-Hui</given-names></name></person-group><article-title>﻿Species diversity and taxonomy of <italic><tp:taxon-name><tp:taxon-name-part taxon-name-part-type="genus" reg="Scytinostroma">Scytinostroma</tp:taxon-name-part></tp:taxon-name></italic> sensu stricto (<tp:taxon-name><tp:taxon-name-part taxon-name-part-type="order">Russulales</tp:taxon-name-part></tp:taxon-name>, <tp:taxon-name><tp:taxon-name-part taxon-name-part-type="phylum">Basidiomycota</tp:taxon-name-part></tp:taxon-name>) with descriptions of four new species from China</article-title><source>MycoKeys</source><day>13</day><month>06</month><year>2023</year><volume>98</volume><fpage>133</fpage><lpage>152</lpage><pub-id pub-id-type="doi">10.3897/mycokeys.98.105632</pub-id></mixed-citation></tp:treatment-meta><tp:nomenclature><label>﻿</label><tp:taxon-name>
              <object-id xmlns:xlink="http://www.w3.org/1999/xlink" content-type="arpha" xlink:type="simple">AF3960CF-734C-5E44-A411-1F19AC3DD68C</object-id>
              <tp:taxon-name-part taxon-name-part-type="genus" reg="Scytinostroma">Scytinostroma</tp:taxon-name-part>
              <tp:taxon-name-part taxon-name-part-type="species" reg="boidinii">boidinii</tp:taxon-name-part>
              <object-id xmlns:xlink="http://www.w3.org/1999/xlink" content-type="mycobank" xlink:type="simple"> 848267</object-id>
            </tp:taxon-name><tp:taxon-authority>Yue Li, S.L. Liu &amp; S.H. He</tp:taxon-authority><tp:taxon-status xmlns:xlink="http://www.w3.org/1999/xlink" xlink:type="simple">sp. nov.</tp:taxon-status><xref ref-type="fig" rid="F4">Figs 4</xref><xref ref-type="fig" rid="F5">, 5</xref></tp:nomenclature><tp:treatment-sec sec-type="material" id="SECID0E2TAE"><title>Type.</title><p>China, Beijing, Mentougou District, Xiaolongmen Forest Park, on dead angiosperm branch, 28 August 2020, He 6911 (<named-content xmlns:xlink="http://www.w3.org/1999/xlink" content-type="dwc:institutional_code" xlink:title="Beijing Forestry University" xlink:href="http://grbio.org/institution/beijing-forestry-university" xlink:type="simple">BJFC</named-content> 033860, holotype).</p><fig id="F4" position="float" orientation="portrait"><object-id xmlns:xlink="http://www.w3.org/1999/xlink" content-type="doi" xlink:type="simple">10.3897/mycokeys.98.105632.figure4</object-id><object-id xmlns:xlink="http://www.w3.org/1999/xlink" content-type="arpha" xlink:type="simple">90F57619-1F26-5F23-98AB-3561DF131388</object-id><label>Figure 4.</label><caption><p>Basidiomes of <italic><tp:taxon-name><tp:taxon-name-part taxon-name-part-type="genus" reg="Scytinostroma">Scytinostroma</tp:taxon-name-part><tp:taxon-name-part taxon-name-part-type="species" reg="boidinii">boidinii</tp:taxon-name-part></tp:taxon-name></italic><bold>a</bold> He 6911 (<named-content xmlns:xlink="http://www.w3.org/1999/xlink" content-type="dwc:institutional_code" xlink:title="Beijing Forestry University" xlink:href="http://grbio.org/institution/beijing-forestry-university" xlink:type="simple">BJFC</named-content> 033860, holotype) <bold>b</bold> He 4985 (<named-content xmlns:xlink="http://www.w3.org/1999/xlink" content-type="dwc:institutional_code" xlink:title="Beijing Forestry University" xlink:href="http://grbio.org/institution/beijing-forestry-university" xlink:type="simple">BJFC</named-content> 024503) <bold>c</bold> He 7465a (<named-content xmlns:xlink="http://www.w3.org/1999/xlink" content-type="dwc:institutional_code" xlink:title="Beijing Forestry University" xlink:href="http://grbio.org/institution/beijing-forestry-university" xlink:type="simple">BJFC</named-content> 038600) <bold>d</bold> He 7465b (<named-content xmlns:xlink="http://www.w3.org/1999/xlink" content-type="dwc:institutional_code" xlink:title="Beijing Forestry University" xlink:href="http://grbio.org/institution/beijing-forestry-university" xlink:type="simple">BJFC</named-content> 038601). Scale bars: 1 cm (<bold>a–d</bold>).</p></caption><graphic xmlns:xlink="http://www.w3.org/1999/xlink" xlink:href="mycokeys-98-133-g004.jpg" position="float" orientation="portrait" xlink:type="simple" id="oo_863269.jpg"><uri content-type="original_file" xlink:type="simple">https://binary.pensoft.net/fig/863269</uri></graphic></fig><fig id="F5" position="float" orientation="portrait"><object-id xmlns:xlink="http://www.w3.org/1999/xlink" content-type="doi" xlink:type="simple">10.3897/mycokeys.98.105632.figure5</object-id><object-id xmlns:xlink="http://www.w3.org/1999/xlink" content-type="arpha" xlink:type="simple">148E5FD7-643F-5D22-A2A6-B40992084224</object-id><label>Figure 5.</label><caption><p>Microscopic structures of <italic><tp:taxon-name><tp:taxon-name-part taxon-name-part-type="genus" reg="Scytinostroma">Scytinostroma</tp:taxon-name-part><tp:taxon-name-part taxon-name-part-type="species" reg="boidinii">boidinii</tp:taxon-name-part></tp:taxon-name></italic> (from the holotype He 6911) <bold>a</bold> basidiospores <bold>b</bold> basidia <bold>c</bold> basidioles <bold>d</bold> gloeocystidia <bold>e</bold> skeletal hyphae from hymenium <bold>f</bold> skeletal hyphae from subiculum. Scale bars: 10 µm (<bold>a–f</bold>).</p></caption><graphic xmlns:xlink="http://www.w3.org/1999/xlink" xlink:href="mycokeys-98-133-g005.jpg" position="float" orientation="portrait" xlink:type="simple" id="oo_863270.jpg"><uri content-type="original_file" xlink:type="simple">https://binary.pensoft.net/fig/863270</uri></graphic></fig></tp:treatment-sec><tp:treatment-sec sec-type="etymology" id="SECID0EFUAE"><title>Etymology.</title><p>Named to honor Dr. Jacques Boidin (Lyon, France) who contributed much to the taxonomy of <italic><tp:taxon-name><tp:taxon-name-part taxon-name-part-type="genus" reg="Scytinostroma">Scytinostroma</tp:taxon-name-part></tp:taxon-name></italic>.</p></tp:treatment-sec><tp:treatment-sec sec-type="Fruiting body" id="SECID0ESUAE"><title>Fruiting body.</title><p>Basidiomes annual, resupinate, widely effused, closely adnate, inseparable from substrate, membranaceous to coriaceous, first as small patches, later confluent up to 9 cm long, 3.5 cm wide, up to 300 µm thick in section. Hymenophore smooth, pale yellow (4A3), greyish yellow (4B4) to greyish orange [5B(3–4)], unchanged in <abbrev xmlns:xlink="http://www.w3.org/1999/xlink" xlink:title="potassium hydroxide" id="ABBRID0EYUAE" xlink:type="simple">KOH</abbrev>, not cracked; margin thinning out, adnate, fimbriate, white or concolorous with hymenophore surface. Context pale yellow.</p></tp:treatment-sec><tp:treatment-sec sec-type="Microscopic structures" id="SECID0E3UAE"><title>Microscopic structures.</title><p>Hyphal system dimitic. Context thickening, compact. Generative hyphae rare, scattered, simple-septate, colorless, slightly thick-walled, 2–3 µm in diam., IKI–, CB–. Skeletal hyphae dominant, colorless to yellow, distinctly thick-walled, moderately branched, 1.5–2 µm in diam., dextriniod, CB+. Catahymenium composed of skeletal hyphae, gloeocystidia, basidia and basidioles. Skeletal hyphae abundant, similar to those in the context, but strongly dextrinoid, dichotomous-branched with acute tips, 1–1.5 µm wide at lowest part. Gloeocystidia abundant, subcylindrical to subfusiform, colorless, slightly thick-walled, with or without contents, weakly SA+, 50–80 × 5–10 µm. Basidia subclavate to subcylindrical, thin-walled, colorless, smooth, with four sterigmata and a basal simple septum, 30–50 × 4–7 µm; basidioles in shape similar to basidia, but slightly smaller. Basidiospores subglobose, with a distinct apiculus, thin-walled, colorless, smooth, occasionally with oil-drops, amyloid, CB–, (4.5–) 5–5.5 (–6.5) × (4–) 4.5–5.5 (–6.2) µm, L = 5.1 µm, W = 5.0 µm, Q = 1.02–1.04 (n = 60/2).</p></tp:treatment-sec><tp:treatment-sec sec-type="material" id="SECID0EBVAE"><title>Additional specimens examined.</title><p>China, Beijing, Mentougou District, Lingshan Scenic Spot, on dead angiosperm branch, 10 April 2022, He 7465a (<named-content xmlns:xlink="http://www.w3.org/1999/xlink" content-type="dwc:institutional_code" xlink:title="Beijing Forestry University" xlink:href="http://grbio.org/institution/beijing-forestry-university" xlink:type="simple">BJFC</named-content> 038600) &amp; He 7465b (<named-content xmlns:xlink="http://www.w3.org/1999/xlink" content-type="dwc:institutional_code" xlink:title="Beijing Forestry University" xlink:href="http://grbio.org/institution/beijing-forestry-university" xlink:type="simple">BJFC</named-content> 038601); Gansu Province, Tianshui County, Dangchuan Forest Farm, on dead <italic><tp:taxon-name><tp:taxon-name-part taxon-name-part-type="genus" reg="Quercus">Quercus</tp:taxon-name-part></tp:taxon-name></italic> tree, 9 August 2015, He 2499 (<named-content xmlns:xlink="http://www.w3.org/1999/xlink" content-type="dwc:institutional_code" xlink:title="Beijing Forestry University" xlink:href="http://grbio.org/institution/beijing-forestry-university" xlink:type="simple">BJFC</named-content> 020952); Hebei Province, Xinglong County, Wulingshan Nature Reserve, on dead angiosperm branch, 2 September 2017, He 4985 (<named-content xmlns:xlink="http://www.w3.org/1999/xlink" content-type="dwc:institutional_code" xlink:title="Beijing Forestry University" xlink:href="http://grbio.org/institution/beijing-forestry-university" xlink:type="simple">BJFC</named-content> 024503); Jilin Province, Jiaohe County, forestry experimental area, on fallen angiosperm trunk, 3 September 2017, He 5138 (<named-content xmlns:xlink="http://www.w3.org/1999/xlink" content-type="dwc:institutional_code" xlink:title="Beijing Forestry University" xlink:href="http://grbio.org/institution/beijing-forestry-university" xlink:type="simple">BJFC</named-content> 024656).</p></tp:treatment-sec><tp:treatment-sec sec-type="notes" id="SECID0ECWAE"><title>Notes.</title><p><italic><tp:taxon-name><tp:taxon-name-part taxon-name-part-type="genus" reg="Scytinostroma">Scytinostroma</tp:taxon-name-part><tp:taxon-name-part taxon-name-part-type="species" reg="boidinii">boidinii</tp:taxon-name-part></tp:taxon-name></italic> is characterized by the relatively long gloeocystidia and subglobose basidiospores. In the phylogenetic tree (Fig. <xref ref-type="fig" rid="F1">1</xref>), <italic><tp:taxon-name><tp:taxon-name-part taxon-name-part-type="genus" reg="Scytinostroma">S.</tp:taxon-name-part><tp:taxon-name-part taxon-name-part-type="species" reg="boidinii">boidinii</tp:taxon-name-part></tp:taxon-name></italic> formed a distinct lineage sister to <italic><tp:taxon-name><tp:taxon-name-part taxon-name-part-type="genus" reg="Scytinostroma">S.</tp:taxon-name-part><tp:taxon-name-part taxon-name-part-type="species" reg="alutum">alutum</tp:taxon-name-part></tp:taxon-name></italic> Lanq., which differs in having cracked basidiomes, slightly larger basidiospores (5–7 × 5–7.5 µm) and a distribution in France, Spain and Pakistan (<xref ref-type="bibr" rid="B3">Boidin and Lanquetin 1987</xref>; <xref ref-type="bibr" rid="B1">Bernicchia and Gorjón 2010</xref>). <italic><tp:taxon-name><tp:taxon-name-part taxon-name-part-type="genus" reg="Scytinostroma">Scytinostroma</tp:taxon-name-part><tp:taxon-name-part taxon-name-part-type="species" reg="yunnanense">yunnanense</tp:taxon-name-part></tp:taxon-name></italic> C.L. Zhao from Yunnan Province, southwestern China, has similar-sized basidiospores (4.5–5.5 × 4.2–5.2 µm) to <italic><tp:taxon-name><tp:taxon-name-part taxon-name-part-type="genus" reg="Scytinostroma">S.</tp:taxon-name-part><tp:taxon-name-part taxon-name-part-type="species" reg="boidinii">boidinii</tp:taxon-name-part></tp:taxon-name></italic>, but differs in having white to cream hymenophore, smaller gloeocystidia (28–33 × 4–5 µm) and smaller basidia (21–28 × 4–5.5 µm, <xref ref-type="bibr" rid="B20">Wang et al. 2020</xref>).</p></tp:treatment-sec><tp:treatment-sec><!--Section generated to contain objects referenced in tp:taxon-treatment.--><fig id="F1" position="float" orientation="portrait"><object-id xmlns:xlink="http://www.w3.org/1999/xlink" content-type="doi" xlink:type="simple">10.3897/mycokeys.98.105632.figure1</object-id><object-id xmlns:xlink="http://www.w3.org/1999/xlink" content-type="arpha" xlink:type="simple">93235948-DC91-594D-8C0D-BFE0C2D426D6</object-id><label>Figure 1.</label><caption><p>Phylogenetic tree of <abbrev xmlns:xlink="http://www.w3.org/1999/xlink" xlink:title="Maximum likelihood" id="ABBRID0EAJDI" xlink:type="simple">ML</abbrev> analysis from the ITS1-5.8S-ITS2-nrLSU sequences of <tp:taxon-name><tp:taxon-name-part taxon-name-part-type="family">Peniophoraceae</tp:taxon-name-part></tp:taxon-name> taxa. Branches are labelled with likelihood bootstrap values (≥ 50%, first) and Bayesian posterior probabilities (≥ 0.95, second). New species are set in bold and highlighted.</p></caption><graphic xmlns:xlink="http://www.w3.org/1999/xlink" xlink:href="mycokeys-98-133-g001.jpg" position="float" orientation="portrait" xlink:type="simple" id="oo_863266.jpg"><uri content-type="original_file" xlink:type="simple">https://binary.pensoft.net/fig/863266</uri></graphic></fig></tp:treatment-sec><ref-list><ref id="B3"><mixed-citation xmlns:xlink="http://www.w3.org/1999/xlink" xlink:type="simple"><person-group><name name-style="western"><surname>Boidin</surname><given-names>J</given-names></name><name name-style="western"><surname>Lanquetin</surname><given-names>P</given-names></name></person-group> (<year>1987</year>) <article-title>Le genre <italic><tp:taxon-name><tp:taxon-name-part taxon-name-part-type="genus">Scytinostroma</tp:taxon-name-part></tp:taxon-name></italic> Donk.</article-title><source>Bibliotheca Mycologica</source><volume>114</volume>: <fpage>1</fpage>–<lpage>130</lpage>.</mixed-citation></ref><ref id="B1"><mixed-citation xmlns:xlink="http://www.w3.org/1999/xlink" xlink:type="simple"><person-group><name name-style="western"><surname>Bernicchia</surname><given-names>A</given-names></name><name name-style="western"><surname>Gorjón</surname><given-names>SP</given-names></name></person-group> (<year>2010</year>) <tp:taxon-name><tp:taxon-name-part taxon-name-part-type="family">Corticiaceae</tp:taxon-name-part></tp:taxon-name> s.l. <tp:taxon-name><tp:taxon-name-part taxon-name-part-type="kingdom">Fungi</tp:taxon-name-part></tp:taxon-name> Europaei 12. Edizioni Candusso. Alassio, Italia.</mixed-citation></ref><ref id="B20"><mixed-citation xmlns:xlink="http://www.w3.org/1999/xlink" xlink:type="simple"><person-group><name name-style="western"><surname>Wang</surname><given-names>H</given-names></name><name name-style="western"><surname>He</surname><given-names>X</given-names></name><name name-style="western"><surname>Zhao</surname><given-names>CL</given-names></name></person-group> (<year>2020</year>) <article-title><italic><tp:taxon-name><tp:taxon-name-part taxon-name-part-type="genus">Scytinostroma</tp:taxon-name-part><tp:taxon-name-part taxon-name-part-type="species">yunnanense</tp:taxon-name-part></tp:taxon-name></italic> sp. nov. (<tp:taxon-name><tp:taxon-name-part taxon-name-part-type="order">Russulales</tp:taxon-name-part></tp:taxon-name>, <tp:taxon-name><tp:taxon-name-part taxon-name-part-type="phylum">Basidiomycota</tp:taxon-name-part></tp:taxon-name>) evidenced by morphological characteristics and phylogenetic analyses in China.</article-title><source>Phytotaxa</source><volume>451</volume>: <fpage>145</fpage>–<lpage>153</lpage>. <ext-link xlink:href="10.11646/phytotaxa.451.2.4" ext-link-type="doi" xlink:type="simple">https://doi.org/10.11646/phytotaxa.451.2.4</ext-link></mixed-citation></ref></ref-list></tp:taxon-treatment>
