# Supplementary material for: ﻿Species diversity and taxonomy of Scytinostroma sensu stricto (Russulales, Basidiomycota) with descriptions of four new species from China
Source: MycoKeys. 2023 Jun 13;98:133–52. doi: 10.3897/mycokeys.98.105632 (PMC10282818; doi:10.3897/mycokeys.98.105632)
Supplement: XML Treatment for Scytinostroma subduriusculum [file mycokeys.98.105632-treatment3.xml]

<!DOCTYPE tp:taxon-treatment
  PUBLIC "-//TaxonX//DTD Taxonomic Treatment Publishing DTD v0 20100105//EN" "tax-treatment-NSO.dtd">
<tp:taxon-treatment xmlns:tp="http://www.plazi.org/taxpub"><tp:treatment-meta><kwd-group><label>Taxon classification</label><kwd>
                <named-content content-type="kingdom">Fungi</named-content>
              </kwd><kwd>
                <named-content content-type="order">Russulales</named-content>
              </kwd><kwd>
                <named-content content-type="family">Peniophoraceae</named-content>
              </kwd></kwd-group><mixed-citation publication-type="journal"><person-group><name><surname>Li</surname><given-names>Yue</given-names></name><name><surname>Xu</surname><given-names>Wei-Qi</given-names></name><name><surname>Liu</surname><given-names>Shi-Liang</given-names></name><name><surname>Yang</surname><given-names>Ning</given-names></name><name><surname>He</surname><given-names>Shuang-Hui</given-names></name></person-group><article-title>﻿Species diversity and taxonomy of <italic><tp:taxon-name><tp:taxon-name-part taxon-name-part-type="genus" reg="Scytinostroma">Scytinostroma</tp:taxon-name-part></tp:taxon-name></italic> sensu stricto (<tp:taxon-name><tp:taxon-name-part taxon-name-part-type="order">Russulales</tp:taxon-name-part></tp:taxon-name>, <tp:taxon-name><tp:taxon-name-part taxon-name-part-type="phylum">Basidiomycota</tp:taxon-name-part></tp:taxon-name>) with descriptions of four new species from China</article-title><source>MycoKeys</source><day>13</day><month>06</month><year>2023</year><volume>98</volume><fpage>133</fpage><lpage>152</lpage><pub-id pub-id-type="doi">10.3897/mycokeys.98.105632</pub-id></mixed-citation></tp:treatment-meta><tp:nomenclature><label>﻿</label><tp:taxon-name>
              <object-id xmlns:xlink="http://www.w3.org/1999/xlink" content-type="arpha" xlink:type="simple">D62AC5AE-22AB-5CAD-AA38-107223C3537E</object-id>
              <tp:taxon-name-part taxon-name-part-type="genus" reg="Scytinostroma">Scytinostroma</tp:taxon-name-part>
              <tp:taxon-name-part taxon-name-part-type="species" reg="subduriusculum">subduriusculum</tp:taxon-name-part>
              <object-id xmlns:xlink="http://www.w3.org/1999/xlink" content-type="mycobank" xlink:type="simple"> 848266</object-id>
            </tp:taxon-name><tp:taxon-authority>Yue Li, S.L. Liu &amp; S.H. He</tp:taxon-authority><tp:taxon-status xmlns:xlink="http://www.w3.org/1999/xlink" xlink:type="simple">sp. nov.</tp:taxon-status><xref ref-type="fig" rid="F6">Figs 6</xref><xref ref-type="fig" rid="F7">, 7</xref></tp:nomenclature><tp:treatment-sec sec-type="material" id="SECID0EB1AE"><title>Type.</title><p>China, Beijing, Haidian District, Beijing Botanical Garden, on dead angiosperm branch, 15 July 2022, He 7657 (<named-content xmlns:xlink="http://www.w3.org/1999/xlink" content-type="dwc:institutional_code" xlink:title="Beijing Forestry University" xlink:href="http://grbio.org/institution/beijing-forestry-university" xlink:type="simple">BJFC</named-content> 038793, holotype).</p></tp:treatment-sec><tp:treatment-sec sec-type="etymology" id="SECID0EL1AE"><title>Etymology.</title><p>Refers to the morphological similarity and close phylogenetic relationship with <italic><tp:taxon-name><tp:taxon-name-part taxon-name-part-type="genus" reg="Scytinostroma">S.</tp:taxon-name-part><tp:taxon-name-part taxon-name-part-type="species" reg="duriusculum">duriusculum</tp:taxon-name-part></tp:taxon-name></italic>.</p><fig id="F6" position="float" orientation="portrait"><object-id xmlns:xlink="http://www.w3.org/1999/xlink" content-type="doi" xlink:type="simple">10.3897/mycokeys.98.105632.figure6</object-id><object-id xmlns:xlink="http://www.w3.org/1999/xlink" content-type="arpha" xlink:type="simple">A67DCB21-F9A6-57B6-96BF-A853748DCBA9</object-id><label>Figure 6.</label><caption><p>Basidiomes of <italic><tp:taxon-name><tp:taxon-name-part taxon-name-part-type="genus" reg="Scytinostroma">Scytinostroma</tp:taxon-name-part><tp:taxon-name-part taxon-name-part-type="species" reg="subduriusculum">subduriusculum</tp:taxon-name-part></tp:taxon-name></italic><bold>a</bold> He 7657 (<named-content xmlns:xlink="http://www.w3.org/1999/xlink" content-type="dwc:institutional_code" xlink:title="Beijing Forestry University" xlink:href="http://grbio.org/institution/beijing-forestry-university" xlink:type="simple">BJFC</named-content> 038793, holotype) <bold>b</bold> He 7134 (<named-content xmlns:xlink="http://www.w3.org/1999/xlink" content-type="dwc:institutional_code" xlink:title="Beijing Forestry University" xlink:href="http://grbio.org/institution/beijing-forestry-university" xlink:type="simple">BJFC</named-content> 036451) <bold>c</bold> He 7141 (<named-content xmlns:xlink="http://www.w3.org/1999/xlink" content-type="dwc:institutional_code" xlink:title="Beijing Forestry University" xlink:href="http://grbio.org/institution/beijing-forestry-university" xlink:type="simple">BJFC</named-content> 036458) <bold>d</bold> He 7148 (<named-content xmlns:xlink="http://www.w3.org/1999/xlink" content-type="dwc:institutional_code" xlink:title="Beijing Forestry University" xlink:href="http://grbio.org/institution/beijing-forestry-university" xlink:type="simple">BJFC</named-content> 036465) <bold>e</bold> He 7150 (<named-content xmlns:xlink="http://www.w3.org/1999/xlink" content-type="dwc:institutional_code" xlink:title="Beijing Forestry University" xlink:href="http://grbio.org/institution/beijing-forestry-university" xlink:type="simple">BJFC</named-content> 036467) <bold>f</bold> He 7717 (<named-content xmlns:xlink="http://www.w3.org/1999/xlink" content-type="dwc:institutional_code" xlink:title="Beijing Forestry University" xlink:href="http://grbio.org/institution/beijing-forestry-university" xlink:type="simple">BJFC</named-content> 036467). Scale bars: 1 cm (<bold>a–f</bold>).</p></caption><graphic xmlns:xlink="http://www.w3.org/1999/xlink" xlink:href="mycokeys-98-133-g006.jpg" position="float" orientation="portrait" xlink:type="simple" id="oo_863271.jpg"><uri content-type="original_file" xlink:type="simple">https://binary.pensoft.net/fig/863271</uri></graphic></fig><fig id="F7" position="float" orientation="portrait"><object-id xmlns:xlink="http://www.w3.org/1999/xlink" content-type="doi" xlink:type="simple">10.3897/mycokeys.98.105632.figure7</object-id><object-id xmlns:xlink="http://www.w3.org/1999/xlink" content-type="arpha" xlink:type="simple">96F52010-B464-553E-B5E5-E957752233FF</object-id><label>Figure 7.</label><caption><p>Microscopic structures of <italic><tp:taxon-name><tp:taxon-name-part taxon-name-part-type="genus" reg="Scytinostroma">Scytinostroma</tp:taxon-name-part><tp:taxon-name-part taxon-name-part-type="species" reg="subduriusculum">subduriusculum</tp:taxon-name-part></tp:taxon-name></italic> (from the holotype He 7657) <bold>a</bold> basidiospores <bold>b</bold> basidia <bold>c</bold> basidioles <bold>d</bold> gloeocystidia <bold>e</bold> skeletal hyphae from hymenium <bold>f</bold> skeletal hyphae from subiculum. Scale bars: 10 µm (<bold>a–f</bold>).</p></caption><graphic xmlns:xlink="http://www.w3.org/1999/xlink" xlink:href="mycokeys-98-133-g007.jpg" position="float" orientation="portrait" xlink:type="simple" id="oo_863272.jpg"><uri content-type="original_file" xlink:type="simple">https://binary.pensoft.net/fig/863272</uri></graphic></fig></tp:treatment-sec><tp:treatment-sec sec-type="Fruiting body" id="SECID0E31AE"><title>Fruiting body.</title><p>Basidiomes annual, resupinate, widely effused, closely adnate, inseparable from substrate, membranaceous to coriaceous, first as small patches, later confluent up to 18 cm long, 3 cm wide, up to 160 µm thick in section. Hymenophore smooth, light yellow (4A4) to greyish orange (5B4), unchanged in <abbrev xmlns:xlink="http://www.w3.org/1999/xlink" xlink:title="potassium hydroxide" id="ABBRID0EC2AE" xlink:type="simple">KOH</abbrev>, not cracked; margin thinning out, adnate, fimbriate, white or concolorous with hymenophore surface. Context pale yellow.</p></tp:treatment-sec><tp:treatment-sec sec-type="Microscopic structures" id="SECID0EG2AE"><title>Microscopic structures.</title><p>Hyphal system dimitic. Context thickening, compact. Generative hyphae rare, scattered, simple-septate, colorless, thin-walled, 2–3 µm in diam., IKI–, CB–. Skeletal hyphae dominant, colorless to pale yellow, distinctly thick-walled, moderately branched, 2.5–4.5 µm in diam., dextriniod, CB+. Catahymenium composed of skeletal hyphae, gloeocystidia, basidia and basidioles. Skeletal hyphae abundant, similar to those in the context, but strongly dextrinoid, 1–1.5 µm in diam. Gloeocystidia abundant, subclavate to subcylindrical, colorless, thin-walled, usually with contents, SA+, 50–70 × 6–9 µm. Basidia subclavate to subcylindrical, slightly curved, thin-walled, colorless, smooth, with four sterigmata and a basal simple septum, 30–45 × 6–7.5 µm; basidioles in shape similar to basidia, but slightly smaller. Basidiospores subglobose, with a distinct apiculus, thin-walled, colorless, smooth, occasionally with oil-drops, amyloid, CB–, (6–) 6.2–7 (–7.5) × (5.5–) 5.8–6.8 (–7) µm, L = 6.5 µm, W = 6.3 µm, Q = 1.01–1.04 (n = 90/3).</p></tp:treatment-sec><tp:treatment-sec sec-type="material" id="SECID0EL2AE"><title>Additional specimens examined.</title><p>CHINA, Beijing, Changping District, Baiyanggou Scenic Spot, on dead angiosperm branch, 21 July 2021, He 7134 (<named-content xmlns:xlink="http://www.w3.org/1999/xlink" content-type="dwc:institutional_code" xlink:title="Beijing Forestry University" xlink:href="http://grbio.org/institution/beijing-forestry-university" xlink:type="simple">BJFC</named-content> 036451); Daxing District, Nanhaizi Park, on dead angiosperm branch, 31 July 2021, He 7148 (<named-content xmlns:xlink="http://www.w3.org/1999/xlink" content-type="dwc:institutional_code" xlink:title="Beijing Forestry University" xlink:href="http://grbio.org/institution/beijing-forestry-university" xlink:type="simple">BJFC</named-content> 036465); Fangshan District, Qinglonghu Park, on dead Sabina branch, 31 July 2021, He 7150 (<named-content xmlns:xlink="http://www.w3.org/1999/xlink" content-type="dwc:institutional_code" xlink:title="Beijing Forestry University" xlink:href="http://grbio.org/institution/beijing-forestry-university" xlink:type="simple">BJFC</named-content> 036467); Fengtai District, Yungang Forest Park, on dead <italic>Sabina</italic> tree, 25 July 2021, He 7141 (<named-content xmlns:xlink="http://www.w3.org/1999/xlink" content-type="dwc:institutional_code" xlink:title="Beijing Forestry University" xlink:href="http://grbio.org/institution/beijing-forestry-university" xlink:type="simple">BJFC</named-content> 036458); Haidian District, Bajia Country Park, on <italic>Sabina</italic> stump, 16 August 2022, He 7717 (<named-content xmlns:xlink="http://www.w3.org/1999/xlink" content-type="dwc:institutional_code" xlink:title="Beijing Forestry University" xlink:href="http://grbio.org/institution/beijing-forestry-university" xlink:type="simple">BJFC</named-content> 038853); Guangxi Autonomous Region, on dead angiosperm branch, 16 June 2016, He 3819 (BJFC022318); Guizhou Province, Libo Country, Xiaoqikong Scenic Spot, on dead angiosperm branch, 16 June 2016, He 3822 (BJFC022321); Hainan Province, Baoting Country, Qixianling Forest Park, on dead angiosperm branch, 18 March 2016, He 3590 (BJFC022090) &amp; He 3593 (BJFC022092); Haikou City, Jinniuling Park, on dead twig of living <italic><tp:taxon-name><tp:taxon-name-part taxon-name-part-type="genus" reg="Araucaria">Araucaria</tp:taxon-name-part></tp:taxon-name></italic>, 7 June 2016, He 3825 (BJFC022327); Wanning City, Xinglong Tropical Botanical Garden, on dead angiosperm branch, 19 March 2016, He 3603 (BJFC022101); Yunnan Province, Qiubei Country, Puzhehei Scenic Spot, on dead angiosperm branch, 26 July 2014, He 20140726-5 (BJFC019218) &amp; He 20140726-6 (BJFC019219); Ruili City, Moli Tropical Rain Forest Scenic Spot, on fallen angiosperm trunk, 2 December 2015, He 3497 (BJFC021894). THAILAND, Chiang Rai, Mae Fah Luang University, on fallen angiosperm trunk, 21 July 2016, He 4045 (BJFC023484); Krabi, on dead angiosperm branch, 28 July 2016, He 4146 (BJFC023588). VIETNAM, Ho Chi Minh City Animal and Botanical Garden, on fallen angiosperm trunk, 4 September 2017, He 5204 (BJFC024722).</p></tp:treatment-sec><tp:treatment-sec sec-type="notes" id="SECID0EQ3AE"><title>Notes.</title><p><italic><tp:taxon-name><tp:taxon-name-part taxon-name-part-type="genus" reg="Scytinostroma">Scytinostroma</tp:taxon-name-part><tp:taxon-name-part taxon-name-part-type="species" reg="subduriusculum">subduriusculum</tp:taxon-name-part></tp:taxon-name></italic> is characterized by subcylindrical gloeocystidia, subglobose, relatively large basidiospores, and growth on both angiosperm and gymnosperm trees. It is widely distributed in China, and also found in Thailand and Vietnam. In the phylogenetic tree (Fig. <xref ref-type="fig" rid="F1">1</xref>), <italic><tp:taxon-name><tp:taxon-name-part taxon-name-part-type="genus" reg="Scytinostroma">S.</tp:taxon-name-part><tp:taxon-name-part taxon-name-part-type="species" reg="subduriusculum">subduriusculum</tp:taxon-name-part></tp:taxon-name></italic> formed a distinct lineage sister to <italic><tp:taxon-name><tp:taxon-name-part taxon-name-part-type="genus" reg="Scytinostroma">S.</tp:taxon-name-part><tp:taxon-name-part taxon-name-part-type="species" reg="duriusculum">duriusculum</tp:taxon-name-part></tp:taxon-name></italic> (Berk. &amp; Broome) Donk. There are 24 base pair differences between <italic><tp:taxon-name><tp:taxon-name-part taxon-name-part-type="genus" reg="Scytinostroma">S.</tp:taxon-name-part><tp:taxon-name-part taxon-name-part-type="species" reg="subduriusculum">subduriusculum</tp:taxon-name-part></tp:taxon-name></italic> (He 4146, Thailand) and <italic><tp:taxon-name><tp:taxon-name-part taxon-name-part-type="genus" reg="Scytinostroma">S.</tp:taxon-name-part><tp:taxon-name-part taxon-name-part-type="species" reg="duriusculum">duriusculum</tp:taxon-name-part></tp:taxon-name></italic> (He 5748, Sri Lanka), and 66 differences between <italic><tp:taxon-name><tp:taxon-name-part taxon-name-part-type="genus" reg="Scytinostroma">S.</tp:taxon-name-part><tp:taxon-name-part taxon-name-part-type="species" reg="subduriusculum">subduriusculum</tp:taxon-name-part></tp:taxon-name></italic> and <italic><tp:taxon-name><tp:taxon-name-part taxon-name-part-type="genus" reg="Scytinostroma">S.</tp:taxon-name-part><tp:taxon-name-part taxon-name-part-type="species" reg="duriusculum">duriusculum</tp:taxon-name-part></tp:taxon-name></italic> (CBS 757.81, France) of total 665 base pairs of ITS1+5.8S+ITS2 sequences. The similarities are 96.4% (He 4146 vs. He 5748) and 90.1% (He 4146 vs. CBS 757.81). The French samples may represent an undescribed species because their ITS1+5.8S+ITS2 sequences largely differ from those of Sri Lankan samples (71 differences of total 665 base pairs with only 89.3% similarity). Morphologically, the two species share subclavate to subcylindrical gloeocystidia and subglobose basidiospores. However, <italic><tp:taxon-name><tp:taxon-name-part taxon-name-part-type="genus" reg="Scytinostroma">S.</tp:taxon-name-part><tp:taxon-name-part taxon-name-part-type="species" reg="duriusculum">duriusculum</tp:taxon-name-part></tp:taxon-name></italic> has shorter basidia (20–25 µm) and smaller basidiospores (6–6.5 × 5.5–6 µm, measured from He 5748 from Sri Lanka).</p></tp:treatment-sec><tp:treatment-sec><!--Section generated to contain objects referenced in tp:taxon-treatment.--><fig id="F1" position="float" orientation="portrait"><object-id xmlns:xlink="http://www.w3.org/1999/xlink" content-type="doi" xlink:type="simple">10.3897/mycokeys.98.105632.figure1</object-id><object-id xmlns:xlink="http://www.w3.org/1999/xlink" content-type="arpha" xlink:type="simple">93235948-DC91-594D-8C0D-BFE0C2D426D6</object-id><label>Figure 1.</label><caption><p>Phylogenetic tree of <abbrev xmlns:xlink="http://www.w3.org/1999/xlink" xlink:title="Maximum likelihood" id="ABBRID0EAJDI" xlink:type="simple">ML</abbrev> analysis from the ITS1-5.8S-ITS2-nrLSU sequences of <tp:taxon-name><tp:taxon-name-part taxon-name-part-type="family">Peniophoraceae</tp:taxon-name-part></tp:taxon-name> taxa. Branches are labelled with likelihood bootstrap values (≥ 50%, first) and Bayesian posterior probabilities (≥ 0.95, second). New species are set in bold and highlighted.</p></caption><graphic xmlns:xlink="http://www.w3.org/1999/xlink" xlink:href="mycokeys-98-133-g001.jpg" position="float" orientation="portrait" xlink:type="simple" id="oo_863266.jpg"><uri content-type="original_file" xlink:type="simple">https://binary.pensoft.net/fig/863266</uri></graphic></fig></tp:treatment-sec></tp:taxon-treatment>
