# Supplementary material for: ﻿Species diversity and taxonomy of Scytinostroma sensu stricto (Russulales, Basidiomycota) with descriptions of four new species from China
Source: MycoKeys. 2023 Jun 13;98:133–52. doi: 10.3897/mycokeys.98.105632 (PMC10282818; doi:10.3897/mycokeys.98.105632)
Supplement: XML Treatment for Scytinostroma subrenisporum [file mycokeys.98.105632-treatment4.xml]

<!DOCTYPE tp:taxon-treatment
  PUBLIC "-//TaxonX//DTD Taxonomic Treatment Publishing DTD v0 20100105//EN" "tax-treatment-NSO.dtd">
<tp:taxon-treatment xmlns:tp="http://www.plazi.org/taxpub"><tp:treatment-meta><kwd-group><label>Taxon classification</label><kwd>
                <named-content content-type="kingdom">Fungi</named-content>
              </kwd><kwd>
                <named-content content-type="order">Russulales</named-content>
              </kwd><kwd>
                <named-content content-type="family">Peniophoraceae</named-content>
              </kwd></kwd-group><mixed-citation publication-type="journal"><person-group><name><surname>Li</surname><given-names>Yue</given-names></name><name><surname>Xu</surname><given-names>Wei-Qi</given-names></name><name><surname>Liu</surname><given-names>Shi-Liang</given-names></name><name><surname>Yang</surname><given-names>Ning</given-names></name><name><surname>He</surname><given-names>Shuang-Hui</given-names></name></person-group><article-title>﻿Species diversity and taxonomy of <italic><tp:taxon-name><tp:taxon-name-part taxon-name-part-type="genus" reg="Scytinostroma">Scytinostroma</tp:taxon-name-part></tp:taxon-name></italic> sensu stricto (<tp:taxon-name><tp:taxon-name-part taxon-name-part-type="order">Russulales</tp:taxon-name-part></tp:taxon-name>, <tp:taxon-name><tp:taxon-name-part taxon-name-part-type="phylum">Basidiomycota</tp:taxon-name-part></tp:taxon-name>) with descriptions of four new species from China</article-title><source>MycoKeys</source><day>13</day><month>06</month><year>2023</year><volume>98</volume><fpage>133</fpage><lpage>152</lpage><pub-id pub-id-type="doi">10.3897/mycokeys.98.105632</pub-id></mixed-citation></tp:treatment-meta><tp:nomenclature><label>﻿</label><tp:taxon-name>
              <object-id xmlns:xlink="http://www.w3.org/1999/xlink" content-type="arpha" xlink:type="simple">81546DD1-EFA3-5DDA-B160-92CA0A65D4A7</object-id>
              <tp:taxon-name-part taxon-name-part-type="genus" reg="Scytinostroma">Scytinostroma</tp:taxon-name-part>
              <tp:taxon-name-part taxon-name-part-type="species" reg="subrenisporum">subrenisporum</tp:taxon-name-part>
              <object-id xmlns:xlink="http://www.w3.org/1999/xlink" content-type="mycobank" xlink:type="simple"> 848269</object-id>
            </tp:taxon-name><tp:taxon-authority>Yue Li, S.L. Liu &amp; S.H. He</tp:taxon-authority><tp:taxon-status xmlns:xlink="http://www.w3.org/1999/xlink" xlink:type="simple">sp. nov.</tp:taxon-status><xref ref-type="fig" rid="F8">Fig. 8</xref></tp:nomenclature><tp:treatment-sec sec-type="material" id="SECID0EBBAG"><title>Type.</title><p>China, Guizhou Province, Libo County, Maolan Nature Reserve, on dead angiosperm branch, 11 July 2017, He 4792 (<named-content xmlns:xlink="http://www.w3.org/1999/xlink" content-type="dwc:institutional_code" xlink:title="Beijing Forestry University" xlink:href="http://grbio.org/institution/beijing-forestry-university" xlink:type="simple">BJFC</named-content> 024311, holotype).</p><fig id="F8" position="float" orientation="portrait"><object-id xmlns:xlink="http://www.w3.org/1999/xlink" content-type="doi" xlink:type="simple">10.3897/mycokeys.98.105632.figure8</object-id><object-id xmlns:xlink="http://www.w3.org/1999/xlink" content-type="arpha" xlink:type="simple">E409AE79-EAC4-516F-94F3-9CC562517E53</object-id><label>Figure 8.</label><caption><p><italic><tp:taxon-name><tp:taxon-name-part taxon-name-part-type="genus" reg="Scytinostroma">Scytinostroma</tp:taxon-name-part><tp:taxon-name-part taxon-name-part-type="species" reg="subrenisporum">subrenisporum</tp:taxon-name-part></tp:taxon-name></italic> (from the holotype He 4792) <bold>a</bold> basidiomes <bold>b</bold> basidiospores <bold>c</bold> basidia <bold>d</bold> skeletal hyphae from hymenium <bold>e</bold> skeletal hyphae from subiculum. Scale bars: 1 cm (<bold>a</bold>); 10 µm (<bold>b–e</bold>).</p></caption><graphic xmlns:xlink="http://www.w3.org/1999/xlink" xlink:href="mycokeys-98-133-g008.jpg" position="float" orientation="portrait" xlink:type="simple" id="oo_863273.jpg"><uri content-type="original_file" xlink:type="simple">https://binary.pensoft.net/fig/863273</uri></graphic></fig></tp:treatment-sec><tp:treatment-sec sec-type="etymology" id="SECID0ELBAG"><title>Etymology.</title><p>Refers to the morphological similarity and close phylogenetic relationship with <italic><tp:taxon-name><tp:taxon-name-part taxon-name-part-type="genus" reg="Scytinostroma">S.</tp:taxon-name-part><tp:taxon-name-part taxon-name-part-type="species" reg="renisporum">renisporum</tp:taxon-name-part></tp:taxon-name></italic>.</p></tp:treatment-sec><tp:treatment-sec sec-type="Fruiting body" id="SECID0E3BAG"><title>Fruiting body.</title><p>Basidiomes annual, resupinate, widely effused, closely adnate, inseparable from substrate, membranaceous to coriaceous, first as small patches, later confluent up to 10 cm long, 2.5 cm wide, up to 100 µm thick in section. Hymenophore smooth, pale orange (5A3), light orange (5A4) to greyish orange [5B(5–6)], unchanged in <abbrev xmlns:xlink="http://www.w3.org/1999/xlink" xlink:title="potassium hydroxide" id="ABBRID0ECCAG" xlink:type="simple">KOH</abbrev>, not cracked; margin thinning out, adnate, fimbriate, white or concolorous with hymenophore surface. Context pale yellow.</p></tp:treatment-sec><tp:treatment-sec sec-type="Microscopic structures" id="SECID0EGCAG"><title>Microscopic structures.</title><p>Hyphal system dimitic. Context thickening, compact. Generative hyphae rare, scattered, simple-septate, colorless, thin-walled, 2–3 µm in diam., IKI–, CB–. Skeletal hyphae dominant, colorless to yellow, distinctly thick-walled, moderately branched, 1.5–2 µm in diam., dextriniod, CB+. Catahymenium composed of skeletal hyphae, basidia and basidioles. Skeletal hyphae abundant, similar to those in the context, but strongly dextrinoid, moderately branched with acute tips, 1.5–2 µm wide at lowest part. Gloeocystidia absent. Basidia subcylindrical, slightly curved, thin-walled, colorless, smooth, with four sterigmata and a basal simple septum, 35–45 × 4.5–6.5 µm; basidioles in shape similar to basidia, but slightly smaller. Basidiospores ellipsoid to reniform, with a distinct apiculus, thin-walled, colorless, smooth, amyloid, CB–, (5.5–) 6–6.5 (–7) × (3.8–) 4–5 (–5.5) µm, L = 6.2 µm, W = 4.4 µm, Q = 1.35–1.45 (n = 60/2).</p></tp:treatment-sec><tp:treatment-sec sec-type="material" id="SECID0ELCAG"><title>Additional specimens examined.</title><p>China, Anhui Province, Qimen County, Guniujiang Nature Reserve, on dead angiosperm branch, 8 August 2013, He 1720 (<named-content xmlns:xlink="http://www.w3.org/1999/xlink" content-type="dwc:institutional_code" xlink:title="Beijing Forestry University" xlink:href="http://grbio.org/institution/beijing-forestry-university" xlink:type="simple">BJFC</named-content> 016187); Fujian Province, Wuyishan County, Wuyishan Nature Reserve, on dead angiosperm branch, 3 October 2018, He 5685 (<named-content xmlns:xlink="http://www.w3.org/1999/xlink" content-type="dwc:institutional_code" xlink:title="Beijing Forestry University" xlink:href="http://grbio.org/institution/beijing-forestry-university" xlink:type="simple">BJFC</named-content> 026747) &amp; He 5686 (<named-content xmlns:xlink="http://www.w3.org/1999/xlink" content-type="dwc:institutional_code" xlink:title="Beijing Forestry University" xlink:href="http://grbio.org/institution/beijing-forestry-university" xlink:type="simple">BJFC</named-content> 026748); Guangxi Autonomous Region, Huanjiang County, Mulun National Nature Reserve, on dead angiosperm branch, 10 July 2017, He 4751 (<named-content xmlns:xlink="http://www.w3.org/1999/xlink" content-type="dwc:institutional_code" xlink:title="Beijing Forestry University" xlink:href="http://grbio.org/institution/beijing-forestry-university" xlink:type="simple">BJFC</named-content> 024270); Guizhou Province, Libo County, Maolan Nature Reserve, on angiosperm tree, 15 June 2016, He 3792 (<named-content xmlns:xlink="http://www.w3.org/1999/xlink" content-type="dwc:institutional_code" xlink:title="Beijing Forestry University" xlink:href="http://grbio.org/institution/beijing-forestry-university" xlink:type="simple">BJFC</named-content> 022291); Hunan Province, Guzhang County, Gaowangjie National Nature Reserve, on dead angiosperm branch, 3 August 2018, He 5626 (<named-content xmlns:xlink="http://www.w3.org/1999/xlink" content-type="dwc:institutional_code" xlink:title="Beijing Forestry University" xlink:href="http://grbio.org/institution/beijing-forestry-university" xlink:type="simple">BJFC</named-content> 026688); Jiangxi Province, Ji’an County, Jinggangshan Scenic Spot, on dead angiosperm branch, 11 August 2016, He 4303 (<named-content xmlns:xlink="http://www.w3.org/1999/xlink" content-type="dwc:institutional_code" xlink:title="Beijing Forestry University" xlink:href="http://grbio.org/institution/beijing-forestry-university" xlink:type="simple">BJFC</named-content> 023745); Lianping County, Jiulianshan Nature Reserve, on dead <italic>Liana</italic> branch, 14 August 2016, He 4384 (<named-content xmlns:xlink="http://www.w3.org/1999/xlink" content-type="dwc:institutional_code" xlink:title="Beijing Forestry University" xlink:href="http://grbio.org/institution/beijing-forestry-university" xlink:type="simple">BJFC</named-content> 023825); Yifeng County, Guanshan Nature Reserve, on dead angiosperm branch, 9 August 2016, He 4170 (<named-content xmlns:xlink="http://www.w3.org/1999/xlink" content-type="dwc:institutional_code" xlink:title="Beijing Forestry University" xlink:href="http://grbio.org/institution/beijing-forestry-university" xlink:type="simple">BJFC</named-content> 023612) &amp; He 4199 (<named-content xmlns:xlink="http://www.w3.org/1999/xlink" content-type="dwc:institutional_code" xlink:title="Beijing Forestry University" xlink:href="http://grbio.org/institution/beijing-forestry-university" xlink:type="simple">BJFC</named-content> 023641).</p></tp:treatment-sec><tp:treatment-sec sec-type="notes" id="SECID0E2DAG"><title>Notes.</title><p><italic><tp:taxon-name><tp:taxon-name-part taxon-name-part-type="genus" reg="Scytinostroma">Scytinostroma</tp:taxon-name-part><tp:taxon-name-part taxon-name-part-type="species" reg="subrenisporum">subrenisporum</tp:taxon-name-part></tp:taxon-name></italic> is characterized by the absence of gloeocystidia and ellipsoid to reniform basidiospores. In the phylogenetic tree (Fig. <xref ref-type="fig" rid="F1">1</xref>), <italic><tp:taxon-name><tp:taxon-name-part taxon-name-part-type="genus" reg="Scytinostroma">S.</tp:taxon-name-part><tp:taxon-name-part taxon-name-part-type="species" reg="subrenisporum">subrenisporum</tp:taxon-name-part></tp:taxon-name></italic> is closely related to <italic><tp:taxon-name><tp:taxon-name-part taxon-name-part-type="genus" reg="Scytinostroma">S.</tp:taxon-name-part><tp:taxon-name-part taxon-name-part-type="species" reg="acystidiatum">acystidiatum</tp:taxon-name-part></tp:taxon-name></italic> and <italic><tp:taxon-name><tp:taxon-name-part taxon-name-part-type="genus" reg="Scytinostroma">S.</tp:taxon-name-part><tp:taxon-name-part taxon-name-part-type="species" reg="renisporum">renisporum</tp:taxon-name-part></tp:taxon-name></italic>. <italic><tp:taxon-name><tp:taxon-name-part taxon-name-part-type="genus" reg="Scytinostroma">Scytinostroma</tp:taxon-name-part><tp:taxon-name-part taxon-name-part-type="species" reg="acystidiatum">acystidiatum</tp:taxon-name-part></tp:taxon-name></italic> that was recently described from China, is similar to <italic><tp:taxon-name><tp:taxon-name-part taxon-name-part-type="genus" reg="Scytinostroma">S.</tp:taxon-name-part><tp:taxon-name-part taxon-name-part-type="species" reg="subrenisporum">subrenisporum</tp:taxon-name-part></tp:taxon-name></italic> by sharing the absence of gloeocystidia but differs in having smaller basidiospores (5.2–6 × 3.5–4.5 µm, measured from the type by the authors, <xref ref-type="bibr" rid="B23">Zhang et al. 2023</xref>). <italic><tp:taxon-name><tp:taxon-name-part taxon-name-part-type="genus" reg="Scytinostroma">Scytinostroma</tp:taxon-name-part><tp:taxon-name-part taxon-name-part-type="species" reg="renisporum">renisporum</tp:taxon-name-part></tp:taxon-name></italic> is similar to <italic><tp:taxon-name><tp:taxon-name-part taxon-name-part-type="genus" reg="Scytinostroma">S.</tp:taxon-name-part><tp:taxon-name-part taxon-name-part-type="species" reg="subrenisporum">subrenisporum</tp:taxon-name-part></tp:taxon-name></italic> by sharing ellipsoid to reniform basidiospores but differs by having cylindrical, subclavate or fusoid gloeocystidia and a distribution in Côte d’Ivoire, western Africa (<xref ref-type="bibr" rid="B3">Boidin and Lanquetin 1987</xref>).</p></tp:treatment-sec><tp:treatment-sec><!--Section generated to contain objects referenced in tp:taxon-treatment.--><fig id="F1" position="float" orientation="portrait"><object-id xmlns:xlink="http://www.w3.org/1999/xlink" content-type="doi" xlink:type="simple">10.3897/mycokeys.98.105632.figure1</object-id><object-id xmlns:xlink="http://www.w3.org/1999/xlink" content-type="arpha" xlink:type="simple">93235948-DC91-594D-8C0D-BFE0C2D426D6</object-id><label>Figure 1.</label><caption><p>Phylogenetic tree of <abbrev xmlns:xlink="http://www.w3.org/1999/xlink" xlink:title="Maximum likelihood" id="ABBRID0EAJDI" xlink:type="simple">ML</abbrev> analysis from the ITS1-5.8S-ITS2-nrLSU sequences of <tp:taxon-name><tp:taxon-name-part taxon-name-part-type="family">Peniophoraceae</tp:taxon-name-part></tp:taxon-name> taxa. Branches are labelled with likelihood bootstrap values (≥ 50%, first) and Bayesian posterior probabilities (≥ 0.95, second). New species are set in bold and highlighted.</p></caption><graphic xmlns:xlink="http://www.w3.org/1999/xlink" xlink:href="mycokeys-98-133-g001.jpg" position="float" orientation="portrait" xlink:type="simple" id="oo_863266.jpg"><uri content-type="original_file" xlink:type="simple">https://binary.pensoft.net/fig/863266</uri></graphic></fig></tp:treatment-sec><ref-list><ref id="B23"><mixed-citation xmlns:xlink="http://www.w3.org/1999/xlink" xlink:type="simple"><person-group><name name-style="western"><surname>Zhang</surname><given-names>QY</given-names></name><name name-style="western"><surname>Liu</surname><given-names>HG</given-names></name><name name-style="western"><surname>Bian</surname><given-names>LS</given-names></name><name name-style="western"><surname>Chen</surname><given-names>Q</given-names></name></person-group> (<year>2023</year>) Two new species of <italic><tp:taxon-name><tp:taxon-name-part taxon-name-part-type="genus">Scytinostroma</tp:taxon-name-part></tp:taxon-name></italic> (<tp:taxon-name><tp:taxon-name-part taxon-name-part-type="order">Russulales</tp:taxon-name-part></tp:taxon-name>, <tp:taxon-name><tp:taxon-name-part taxon-name-part-type="phylum">Basidiomycota</tp:taxon-name-part></tp:taxon-name>) in Southwest China. Frontiers in Cellular and Infection Microbiology 13: 1189600. <ext-link xlink:href="10.3389/fcimb.2023.1189600" ext-link-type="doi" xlink:type="simple">https://doi.org/10.3389/fcimb.2023.1189600</ext-link></mixed-citation></ref><ref id="B3"><mixed-citation xmlns:xlink="http://www.w3.org/1999/xlink" xlink:type="simple"><person-group><name name-style="western"><surname>Boidin</surname><given-names>J</given-names></name><name name-style="western"><surname>Lanquetin</surname><given-names>P</given-names></name></person-group> (<year>1987</year>) <article-title>Le genre <italic><tp:taxon-name><tp:taxon-name-part taxon-name-part-type="genus">Scytinostroma</tp:taxon-name-part></tp:taxon-name></italic> Donk.</article-title><source>Bibliotheca Mycologica</source><volume>114</volume>: <fpage>1</fpage>–<lpage>130</lpage>.</mixed-citation></ref></ref-list></tp:taxon-treatment>
